# Supplementary material for: Purification, Identification and Molecular Docking of Immunomodulatory Peptides from the Heads of Litopenaeus vannamei
Source: Foods. 2022 Oct 21;11(20):3309. doi: 10.3390/foods11203309 (PMC9602407; doi:10.3390/foods11203309)
Supplement: Supplementary file 1 [file foods-11-03309-s001.zip]

Archive with 1 entries (1 files):
- foods-1930134-supplementary.pdf
